# Supplementary material for: Nanoindentation Response of Structural Self-Healing Epoxy Resin: A Hybrid Experimental–Simulation Approach
Source: Polymers (Basel). 2024 Jun 28;16(13):1849. doi: 10.3390/polym16131849 (PMC11244422; doi:10.3390/polym16131849)
Supplement: Supplementary file 1 [file polymers-16-01849-s001.zip]

Archive with 1 entries (1 files):
- polymers-3063271-supplementary.pdf
